# Supplementary material for: Temporal analyses reveal a pivotal role for sense and antisense enhancer RNAs in coordinate immunoglobulin lambda locus activation
Source: Nucleic Acids Res. 2023 Sep 13;51(19):10344–63. doi: 10.1093/nar/gkad741 (PMC10602925; doi:10.1093/nar/gkad741)
Supplement: gkad741_Supplemental_Files [file gkad741_supplemental_files.zip]

Archive with 4 entries (4 files):
- Gao et al Supplementary data.pdf
- Gao et al Supplementary Table 1.xlsx
- Gao et al Supplementary Table 2.xlsx
- Legends to Supplementary Tables.docx
