# Supplementary material for: Temporal analyses reveal a pivotal role for sense and antisense enhancer RNAs in coordinate immunoglobulin lambda locus activation
Source: Nucleic Acids Res. 2023 Sep 13;51(19):10344–63. doi: 10.1093/nar/gkad741 (PMC10602925; doi:10.1093/nar/gkad741)
Supplement: gkad741_Supplemental_Files [file gkad741_supplemental_files.zip › Gao et al Supplementary Table 1.xlsx]

## Sheet: Oligos
Oligonucleotides used for cloning and cDNA sythesis
Oligonucleotide	Sequence 5’-3’	Tm
Med23_F	CACCGGGCATAGTGATCGCTAAATC	60 °C
Med23_R	AAACGATTTAGCGATCACTATGCCC	60 °C
YY1_F	ATCAGAATTCATGGCCTCGGGCGAC	56 °C
YY1_R	AGTCCTCGAGTCGAGAAGGTCTTCTCTCTTC	56 °C
IRF4_F	CCGCTCGAGATGAACTTGGAGACGGGCAGC	58 °C
IRF4_R	GCTCTAGACTCTTGGATGGAAGAATGACGG	58 °C
YY1_shRNA_F	CCGGCGACGGTTGTAATAAGAAGTTCTCGAGAACTTCTTATTACAACCGTCGTTTTTG	N/A
YY1_shRNA_R	AATTCAAAAACTGTCCGGTGGAGGCATTAAACTCGAGTTTAATGCCTCCACCGGACAG	N/A
Med23_shRNA_F	CCGGTCTAAGAGATAAGTAAGTTACCTCGAGGTAACTTACTTATCTCTTAGATTTTTG	N/A
Med23_shRNA_R	AATTCAAAAATCTAAGAGATAAGTAAGTTACCTCGAGGTAACTTACTTATCTCTTAGA	N/A
Med1_shRNA_F	CCGGCCAGAAAGCAATGAATAAATTCTCGAGAATTTATTCATTGCTTTCTGGTTTTTG	N/A
Med1_shRNA_R	AATTCAAAAACCAGAAAGCAATGAATAAATTCTCGAGAATTTATTCATTGCTTTCTGG	N/A
PU.1_shRNA_F	CCGGTCGGATGACTTGGTTACTTACCTCGAGGTAAGTAACCAAGTCATCCGATTTTTG	N/A
PU.1_shRNA_R	AATTCAAAAAGAAGAAGCTCACCTACCAGTTCTCGAGAACTGGTAGGTGAGCTTCTTC	N/A
SenseEλ3-1_shRNA_F	CCGGCTCCTCCACAGAGCTTGTAATCTCGAGATTACAAGCTCTGTGGAGGAGTTTTTG	N/A
SenseEλ3-1_shRNA_R	AATTCAAAAACTCCTCCACAGAGCTTGTAATCTCGAGATTACAAGCTCTGTGGAGGAG	N/A
AntisenseEλ3-1_shRNA_F	CCGGTCTGTACTTTCATTCACATTCCTCGAGGAATGTGAATGAAAGTACAGATTTTTG	N/A
AntisenseEλ3-1_shRNA_R	AATTCAAAAATCTGTACTTTCATTCACATTCCTCGAGGAATGTGAATGAAAGTACAGA	N/A
Eλ3-1-gRNA1_F	CACCGTGCCTTGCTGCTAATGGACT	N/A
Eλ3-1-gRNA1_R	AAACAGTCCATTAGCAGCAAGGCAC	N/A
Eλ3-1-gRNA2_F	CACCGTTTAGCTTGTGGACTCTCAA	N/A
Eλ3-1-gRNA2_R	AAACTTGAGAGTCCACAAGCTAAAC	N/A
HSE-1-gRNA1_F	CACCGCAGAAGTGAAACCAAGCTGA	N/A
HSE-1-gRNA1_R	AAACTCAGCTTGGTTTCACTTCTGC	N/A
HSE-1-gRNA2_F	CACCGTTGACTGAAACAAAAACTCA	N/A
HSE-1-gRNA2_R	AAACTGAGTTTTTGTTTCAGTCAAC	N/A
HSE-1del_F	AGGCAGCATCAGGCCTTAGGACTA	N/A
HSE-1del_R	GGGTAGGGTTGATTGTGGAGGT	N/A
Eλ3-1del_F	GACATTACAAGCTCTGTGGAG	N/A
Eλ3-1del_R	CCTTCCAGGATTCAAGTGTT	N/A
sEλ3-1e-RT	GAATCAAGCAGAGCCTAGATACG	N/A
asEλ3-1e-RT	CAATGAACTCTCGTCTATGTTTCCA	N/A
Oligonucleotides used for qPCR analysis of cDNA
Oligonucleotide	Sequence 5’-3’	Tm
HRPT_F	GGGGGCTATAAGTTCTTTGC	57 °C
HRPT_R	TCCAACACTTCGAGAGGTCC	57 °C
U6_F	CGCTTCGGCAGCACATATAC	59 °C
U6_R	TTCACGAATTTGCGTGTCAT	59 °C
GAPDH_F	ACTTTCTTGTGCAGTGCCAGC	56 °C
GAPDH_R	GCACACTTCGCACCAGCATC	56 °C
Vλ1GT_F	GTGAATTATGGCCTGGATTTCACT	58 °C
Vλ1GT_R	GAGCGACAAGTGAGTGTGAC	58 °C
Jλ1GT_F	ACTTGAGAATAAAATGCATGCAAGG	58 °C
Jλ1GT_R	TGTGGCCTTGTTAGTCTCGA	58 °C
Eλ3-1e_F	GACATTACAAGCTCTGTGGAG	56 °C
Eλ3-1e_R	GCTAATGGACTTGGTTTCAGTTCC	56 °C
Oligonucleotides used for qPCR analysis of chromatin immunoprecipitation samples
Oligonucleotide	Sequence 5’-3’	Tm
IntgeneIII_F	CAAGGAAAGGCCAACCAATA	53 °C
IntgeneIII_R	TAACCCTTTCCCCAGCTCTT	53 °C
Vλ1promoter_ChIP_F	GAGTTATATTATGTCTGTCTCACAGC	55 °C
Vλ1promoter_ChIP_R	GCATTGTTGCATACCCACTGC	55 °C
Jλ1promoter_ChIP_F	GGCAATGATTCTACCTTGTGTAGG	57 °C
Jλ1promoter_ChIP_R	CCACCAGCTGTGTAAAGTCTATGC	57 °C
HSCλ1_ChIP_F	GCCAGGTGTTCAGGAAGTC	58 °C
HSCλ1_ChIP_R	GCTGCCATATCCCTTGTGAG	58 °C
Eλ3-1_ChIP_F	GACATTACAAGCTCTGTGGAG	56 °C
Eλ3-1_ChIP_R	GCTAATGGACTTGGTTTCAGTTCC	56 °C
HSE-1_ChIP_F	AGGCAGCATCAGGCCTTAGGACTA	60 °C
HSE-1_ChIP_R	AGCATGACAAACAGAACCAGGTGT	60 °C
HSE-2_ChIP_F	ACCTTCTCTTTGCTCTGCAGGCA	58 °C
HSE-2_ChIP_R	ACCCAGAGGCTTTCCTGCAATGT	58 °C
HSVλ1_ChIP_F	ACACTGTAAGGGGCCAATGA	58 °C
HSVλ1_ChIP_R	GCAGCTTGGCAAATAAATGTAGG	58 °C
Oligonucleotides used for qPCR analysis of chromosome conformation capture samples
Oligonucleotide	Sequence 5’-3’	Tm
ERRC3_out_F	CCAGAACTTCAAGCACAACCC	60 °C
ERRC3_out_R	GGAAAATGTATCTCAACAGTGGCTG	60 °C
ERRC3_in_F	GGGACTGTTTGTTTGGAAAACC	60 °C
ERRC3_in_R	AGGTGGAGTGACTCATTAGAAGG	60 °C
Eλ3-1_out_F	GACATTACAAGCTCTGTGGAG	60 °C
Eλ3-1_in_R	GAGGGTCAGGGGCCAGTTTT	60 °C
HSE-1_out_F	AGGCAGCATCAGGCCTTAGGACTA	60 °C
HSE-1_in_F	CCAAAGTGGCCAACAGAAATCTTG	60 °C
HSCλ1_out_F	CCAGGACTTAGCCAGTTCAG	60 °C
HSCλ1_in_R	ATCTTCAGTCCAGAGACAACCATCC	60 °C
Vλ1_out_F	ACCCTTTTCAGACCATTTCCC	60 °C
Vλ1_in_R	AACAGTCACACTCACTTGTCGC	60 °C
Jλ1_out_F	TGAATTGCTATCTCATGGAGAAGG	60 °C
Jλ1_in_R	AGAGCACAGAACATTCAGCACAG	60 °C
Control_out_F	AAGGAGGTAACTGCGTTGGAG	60 °C
Control_in_F	AAGGTGGAGGAATGGAGAGCATC	60 °C
ERCC3 probe	AGCCCTTTACTCTGAGGTAGTGTCTG	N/A
Eλ3-1 probe	TGAATCCTGGAAGGTCATGTCCCA	N/A
Eλ3-1 (HSE-1 viewpoint)	GAGGGTCAGGGGCCAGTTTT	60 °C
HSCλ1 (HSE-1 viewpoint)	TGGAACAGGGCCATTACAACA	60 °C
Jλ1 (HSE-1 viewpoint)	CTCCTCAAGCTGTCACTGGG	60 °C
Vλ1 (HSE-1 viewpoint)	CAGTACTTTCCTGGCAGTTTCA	60 °C
HSE-1 probe	TCCTCTGCAACTGAGGCATTTCTATCT	N/A
Oligonucleotides used for analysis of Vλ1/Jλ1 recombination
V1SacIF	GGCACAGACTGAGGATGAG	55 °C
J1StyIR	GCACCTCAAGTCTTGGAGAG	55 °C
V1RSSF	GGCACAGACTGAGGATGAG	55 °C
J1RSSR	CAGTCAGTTTGGTTCCTCCA	55 °C

## Sheet: Antibodies
Antibody	Application	Supplier	Catalogue
CTCF	ChIP	Millipore	07-729
SMC1A	ChIP	Bethyl Laboratories, Inc.	A300-055A
p300	ChIP	Santa Cruz Biotechnology	sc-484
E2A	ChIP	Santa Cruz Biotechnology/Proteintech	sc-763/21242-1-AP
YY1	ChIP/WB	Santa Cruz Biotechnology/Cell Signalling Technology	sc-1703/46395
MED23	WB	Abcam	EPR17418
MED1	ChIP/WB	Bethyl Laboratories, Inc.	A300-793A
IntS11	ChIP	Bethyl Laboratories, Inc.	A301-274A
IRF4	ChIP/WB	Proteintech	11247-2-AP
PU.1	ChIP	Santa Cruz Biotechnology	sc-3525
CD19	FACS	BD Bioscience	553785
CD43	FACS	BD Bioscience	553271
β-tubulin	WB	OriGene	TA503129
Ser5p RNAPII	ChIP	Abcam	ab5131
Ser2p RNAPII	ChIP	Abcam	ab5095
STAT5	ChIP	Cell Signalling Technology	D2O6Y

## Sheet: NGS datasets
Factor	Cell type	Accession number	Additional notes
ATAC-seq	Pro-B	GSM2948235	N/A
ATAC-seq	Pre-B	GSM2948239	N/A
H3K27ac ChIP-seq	Pro-B	GSM2948279;GSM2948280	N/A
H3K27ac ChIP-seq	Pre-B	GSM2948281;GSM2948283	N/A
H3K4me1 ChIP-seq	Pro-B	GSM2948257;GSM2948259	N/A
H3K4me3 ChIP-seq	Pro-B	GSM1463434; GSM1463439	N/A
IRF4 ChIP-seq	Pro-B	GSM1296534; GSM1296537	Rag2-/-
PU.1 ChIP-seq	Pro-B	GSM1290093	Haftl derived line c10
Med1 ChIP-seq	Pro-B	GSM1038263; GSM1038264	v-abl immortalized 38B9
P300 ChIP-seq	Pro-B	GSM1290115	Haftl derived line c10
E2A ChIP-seq	Pro-B	GSM546523; GSM546540	Rag1-/-
YY1 ChIP-seq	Pre-B	GSM1897389; GSM1897390	Express Igμ
CTCF ChIP-seq	Pre-B	GSM2948251;GSM2948253	N/A
CTCF ChIP-seq	Pro-B	GSM672401	Rag2-/-
Rad21 ChIP-seq	Pro-B	GSM672403	Rag2-/-
Hi-C	Pre-B	GSM2948285;GSM2948286	N/A
GRO-seq	Pro-B	GSM3037405; GSM3037406	N/A
RNA-seq	Pre-B	GSM1849923	N/A

## Sheet: 3C
Temporal 3C performed in PIPER-15 cells
	Vλ1	Jλ3	Jλ1	HSCλ1	HSE-1
0 hpi 1	0.1413	0.1398	0.2151	0.1702	0.1259
0 hpi 2	0.1462	0.2193	0.1202	0.132	0.0861
0 hpi 3	0.1703	0.2704	0.2207	0.2012	0.1102
4 hpi 1	0.1207	0.3304	0.2098	0.1134	0.1021
4 hpi 2	0.1653	0.2996	0.1403	0.1286	0.0857
4 hpi 3	0.1429	0.3148	0.1752	0.1209	0.0941
8 hpi 1	0.3247	0.5005	0.502	0.3599	0.3408
8 hpi 2	0.3541	0.3697	0.6685	0.2596	0.1933
8 hpi 3	0.3394	0.4352	0.345	0.2448	0.2452
12 hpi 1	0.4657	0.4505	0.7301	0.4963	0.3055
12 hpi 2	0.3962	0.3295	0.5598	0.4519	0.3867
12 hpi 3	0.3713	0.5702	0.719	0.4739	0.3461
3C performed in shSCR PIPER-15 cells
	Vλ1	Jλ3	Jλ1	HSCλ1	HSE-1
0 hpi 1	0.1448	0.4242	0.3251	0.3727	0.1795
0 hpi 2	0.1942	0.3483	0.468	0.3835	0.1712
0 hpi 3	0.1325	0.4381	0.3892	0.4197	0.2092
12 hpi 1	0.3199	0.6548	0.7347	0.6095	0.4615
12 hpi 2	0.4509	0.5646	0.5611	0.5753	0.4946
12 hpi 3	0.3851	0.7213	0.6395	0.5412	0.4791
3C performed in shMed23 PIPER-15 cells
	Vλ1	Jλ3	Jλ1	HSCλ1	HSE-1
0 hpi 1	0.1571	0.3759	0.3051	0.4467	0.1002
0 hpi 2	0.062	0.1757	0.2689	0.3498	0.1788
0 hpi 3	0.1079	0.2696	0.2442	0.3989	0.139
12 hpi 1	0.2213	0.2351	0.0989	0.2798	0.2288
12 hpi 2	0.1613	0.2071	0.1282	0.2837	0.2128
12 hpi 3	0.1912	0.2204	0.1107	0.2803	0.2201
3C performed in shYy1 PIPER-15 cells
	Vλ1	Jλ3	Jλ1	HSCλ1	HSE-1
0 hpi 1	0.193	0.3488	0.1252	0.2694	0.1793
0 hpi 2	0.134	0.3486	0.1555	0.2593	0.1525
0 hpi 3	0.1639	0.3397	0.095	0.2791	0.2062
12 hpi 1	0.2602	0.2623	0.1219	0.4261	0.4066
12 hpi 2	0.2494	0.2281	0.1508	0.5877	0.3716
12 hpi 3	0.2553	0.3085	0.1412	0.3082	0.4041
3C performed in shsEλ3-1e PIPER-15 cells
	Vλ1	Jλ3	Jλ1	HSCλ1	HSE-1
0 hpi 1	0.1332	0.4674	0.2202	0.3146	0.1998
0 hpi 2	0.1376	0.3319	0.2617	0.3068	0.1392
0 hpi 3	0.1293	0.3842	0.2398	0.3102	0.1696
12 hpi 1	0.1807	0.4487	0.3216	0.4396	0.2206
12 hpi 2	0.2247	0.539	0.3587	0.3591	0.2896
12 hpi 3	0.2028	0.4905	0.2791	0.4587	0.2545
3C performed in shasEλ3-1e PIPER-15 cells
	Vλ1	Jλ3	Jλ1	HSCλ1	HSE-1
0 hpi 1	0.3726	0.6291	0.5474	0.4459	0.3901
0 hpi 2	0.2947	0.3367	0.5498	0.3267	0.423
0 hpi 3	0.2875	0.4826	0.5361	0.499	0.3578
12 hpi 1	0.3656	0.7519	0.8941	0.6873	0.7011
12 hpi 2	0.8009	0.9158	0.7923	0.5749	0.6201
12 hpi 3	0.5479	0.8412	0.8897	0.7892	1.0226
3C performed in primary pro-B and pre-B cells (HSE-1 viewpoint)
	Vλ1	Jλ1	HSCλ1	Eλ3-1
pro-B 1	0.3	0.18	0.34	0.2
pro-B 2	0.41	0.22	0.57	0.28
pre-B 1	0.29	0.3	0.74	0.32
pre-B 2	0.62	0.54	1.03	0.46
pre-B 3	0.66	0.53	1.9	0.44
3C performed in primary pro-B and pre-B cells (Eλ3-1 viewpoint)
	Vλ1	Jλ1	HSCλ1
pro-B 1	0.24	0.07	0.21
pro-B 2	0.06	0.05	0.06
pre-B 1	0.15	0.13	0.2
pre-B 2	0.29	0.34	0.38
pre-B 3	0.24	0.33	0.27
3C performed in enhancer KO PIPER-15 cells (HSE-1 viewpoint)
	Vλ1	Jλ1	HSCλ1	Eλ3-1
HSE-1 KO 1	0.311	0.234	0.152	0.123
HSE-1 KO 2	0.324	0.15	0.143	0.127
Eλ3-1 KO 2	0.648	0.333	0.261	0.303
Eλ3-1 KO 3	0.662	0.349	0.549	0.293
Control 1	0.843	0.57	0.938	1.104
Control 2	0.963	0.773	1.264	0.69
Control 3	2.313	0.522	2.451	0.675
3C performed in enhancer KO PIPER-15 cells (Eλ3-1 viewpoint)
	Vλ1	Jλ1	HSCλ1
HSE-1 KO 1	0.134	0.158	0.108
HSE-1 KO 2	0.069	0.285	0.121
Eλ3-1 KO 2	0	0.457	0.225
Eλ3-1 KO 3	0	0.579	0.302
Control 1	1.204	1.898	0.976
Control 2	0.928	0.882	1.521
Control 3	0.915	1.306	1.782
