# Supplementary material for: Temporal analyses reveal a pivotal role for sense and antisense enhancer RNAs in coordinate immunoglobulin lambda locus activation
Source: Nucleic Acids Res. 2023 Sep 13;51(19):10344–63. doi: 10.1093/nar/gkad741 (PMC10602925; doi:10.1093/nar/gkad741)
Supplement: gkad741_Supplemental_Files [file gkad741_supplemental_files.zip › Gao et al Supplementary Table 2.xlsx]

## Sheet: Eλ3-1
Motif	Strand	Start	Stop	q-value	Matched sequence	FPKM
IRF4	Positive	chr16:19027379	chr16:19027396	3.39e-05	ATAATAGGAACTGAAACC	72.83
IRF1	Positive	chr16:19027416	chr16:19027435	0.000855	ATAACTGAAACAAAAACTCA	52.04
SPIB	Positive	chr16:19027380	chr16:19027396	0.000947	ATAATAGGAACTGAAAC	80.83
IRF2	Positive	chr16:19027416	chr16:19027435	0.00248	ATAACTGAAACAAAAACTCA	10.94
MEF2C	Negative	chr16:19027440	chr16:19027454	0.00278	GATTTAATTTTAGCT	69.56
SRY	Negative	chr16:19027421	chr16:19027429	0.00347	TTTTGTTTC	0
STAT2	Positive	chr16:19027419	chr16:19027437	0.0025	TGATAACTGAAACAAAAAC	6.07
STAT2	Positive	chr16:19027380	chr16:19027398	0.0025	AAATAATAGGAACTGAAAC	6.07
MEF2A	Negative	chr16:19027441	chr16:19027454	0.00528	ATTTAATTTTAGCT	19.04
STAT1	Positive	chr16:19027410	chr16:19027431	0.00306	CTGAAACAAAAACTCATGGTCA	33.42
IRF3	Positive	chr16:19027416	chr16:19027435	0.00792	ATAACTGAAACAAAAACTCA	27.2
IRF9	Positive	chr16:19027418	chr16:19027429	0.00919	GAAACAAAAACT	29.38
IRF2	Positive	chr16:19027392	chr16:19027411	0.00567	CACAGAAAAAGAGAAATAAT	10.94
STAT1	Positive	chr16:19027386	chr16:19027407	0.00306	GAAAAAGAGAAATAATAGGAAC	33.42
IRF1	Positive	chr16:19027392	chr16:19027411	0.00673	CACAGAAAAAGAGAAATAAT	52.04

## Sheet: HSE-1
Motif	Strand	Start	Stop	q-value	Matched sequence	FPKM
IRF8	Negative	chr16:19007580	chr16:19007600	2.95e-05	ATAAACAGAAGTGAAACCAA	60.01
IRF4	Negative	chr16:19007582	chr16:19007600	4.86e-05	ATAAACAGAAGTGAAACC	72.83
ERR3	Negative	chr16:19007612	chr16:19007621	9.88e-05	TCAAGGTCAC	0
ERR1	Negative	chr16:19007613	chr16:19007624	0.000151	AACTCAAGGTCA	0
ERR2	Negative	chr16:19007609	chr16:19007625	0.000208	AAACTCAAGGTCACAAA	0
NR5A2	Negative	chr16:19007613	chr16:19007623	0.00047	ACTCAAGGTCA	0
IRF1	Negative	chr16:19007580	chr16:19007599	0.000607	ATAAACAGAAGTGAAACCAA	52.04
STF1	Negative	chr16:19007613	chr16:19007623	0.000857	ACTCAAGGTCA	0
IRF2	Negative	chr16:19007580	chr16:19007599	0.000959	ATAAACAGAAGTGAAACCAA	10.94
SPIB	Negative	chr16:19007583	chr16:19007599	0.00103	ATAAACAGAAGTGAAAC	80.83
STAT1	Negative	chr16:19007613	chr16:19007634	0.00119	CTGAAACAAAAACTCAAGGTCA	33.42
RXRA	Negative	chr16:19007613	chr16:19007633	0.00146	TGAAACAAAAACTCAAGGTCA	1.7
STAT2	Negative	chr16:19007616	chr16:19007634	0.00175	CTGAAACAAAAACTCAAGG	6.07
IRF3	Negative	chr16:19007591	chr16:19007610	0.00285	AAAAGAGAGAAATAAACAGA	27.2
IRF1	Negative	chr16:19007619	chr16:19007638	0.00149	TTGACTGAAACAAAAACTCA	52.04
FOXJ2	Positive	chr16:19007593	chr16:19007602	0.00332	TGTTTATTTC	1.24
STAT2	Negative	chr16:19007577	chr16:19007595	0.00175	ACAGAAGTGAAACCAAGCT	6.07
NR4A2	Negative	chr16:19007612	chr16:19007620	0.00381	CAAGGTCAC	0.07
COT2	Negative	chr16:19007610	chr16:19007622	0.00556	CTCAAGGTCACAA	0
IRF2	Negative	chr16:19007619	chr16:19007638	0.00271	TTGACTGAAACAAAAACTCA	10.94
PRDM1	Negative	chr16:19007580	chr16:19007593	0.00585	AGAAGTGAAACCAA	0.15
FOXL2	Positive	chr16:19007593	chr16:19007603	0.0062	TGTTTATTTCT	0
FOXQ1	Positive	chr16:19007590	chr16:19007601	0.00639	TTCTGTTTATTT	0
STAT1	Negative	chr16:19007591	chr16:19007612	0.00356	CAAAAAGAGAGAAATAAACAGA	33.42
FOXO1	Positive	chr16:19007590	chr16:19007599	0.00732	TTCTGTTTAT	11.61
FOXP2	Positive	chr16:19007592	chr16:19007600	0.00989	CTGTTTATT	0.01
FOXO4	Positive	chr16:19007592	chr16:19007600	0.00888	CTGTTTATT	5.3
